# Supplementary material for: Decision-Making under Ambiguity Is Modulated by Visual Framing, but Not by Motor vs. Non-Motor Context. Experiments and an Information-Theoretic Ambiguity Model
Source: PLoS One. 2016 Apr 28;11(4):e0153179. doi: 10.1371/journal.pone.0153179 (PMC4849728; doi:10.1371/journal.pone.0153179)
Supplement: S2 File — (ZIP) [file pone.0153179.s002.zip]

Archive with 13 entries (12 files):
- Experiment1/MotorDataPR.mat
- Experiment1/UrnDataPR.mat
- Experiment1withScore/MotorPointsPR.mat
- Experiment1withScore/UrnPointsDataPR.mat
- Experiment2/Control/
- Experiment2/Control/ControlMotorInverse.mat
- Experiment2/Control/ControlMotorInverse2.mat
- Experiment2/Control/ControlMotorNormal.mat
- Experiment2/Control/ControlMotorNormal2.mat
- Experiment2/MotorExp2Nonoverlapping.mat
- Experiment2/MotorExp2OverlapingWithExp1.mat
- Experiment2/UrnExp2Nonoverlapping.mat
- Readme.txt
