# Supplementary material for: Decision-Making under Ambiguity Is Modulated by Visual Framing, but Not by Motor vs. Non-Motor Context. Experiments and an Information-Theoretic Ambiguity Model
Source: PLoS One. 2016 Apr 28;11(4):e0153179. doi: 10.1371/journal.pone.0153179 (PMC4849728; doi:10.1371/journal.pone.0153179)
Supplement: S2 File — (ZIP) [file pone.0153179.s002.zip › Readme.txt]

Experimental data for the article:
"Decision-making under ambiguity is modulated by visual framing,
 but not by motor vs. non-motor context. Experiments and an 
 information-theoretic ambiguity model." 
 by Jordi Grau-Moya, Pedro A. Ortega and Daniel A. Braun
 Max Planck Institute for Intelligent Systems and
 Max Planck Institute for Biological Cybernetics.
 Accepted in PLoSOne 

Please if you use this data, cite the original manuscript.

Folder Structure
===============

You can find the data of the Experiments in the paper in the
corresponing folders "Experiment1" and "Experiment2". Additionally,
We provide the data for the urn and motor task but with 
scores instead of motor cost payoff in "Experiment1withScore" folder.

Data Structures
===============

We provide the data in .mat extension to read within MATLAB (or Octave).

Urn data
--------

In the urn data, the risky option always displayed 100 samples from a
50/50 distribution of red and blue.

Every entry in the following vectorized quantities are for each trial.

- Trials: Number of trials

- XErrorDone: selection of the urn, negative values denote that the 
              subject selected the Risky Urn. Positive values denote
              that the subject selected the Ambiguous Urn.

- numofred2: number of red balls appearing for the Ambiguous Urn.

- numofblue2: number of blue balls appearing for the Ambiguous Urn.

- decisiontime: time that the subject took to make the decision as 
                described in the paper.


Motor data
---------
-Trials: number of trials

- MinSizeAmb: Distance from the center of the ambiguous target to the start
              of the occluder (half of the visible green part).

- MaxSizeAmb: Distance form the center of the ambiguous target to the end
              of the occluder (half of the visible green part + gray part
              of the occluder).

- ExpecProb: Expected probability of hitting that the subject should have
             (by construction) in this specific trial for the ambiguous
              target (for the risky target should be always 50% ).

- MaxPossibleSizeAmb: Half-size that would have a fully ambiguous target with
                      expected probability 'ExpecProb'. Useful to determine
                      the level of ambiguity of the ambiguous target and subjects
                      variance as described in the manuscript (assuming Gaussian
                      distributions ).

- ChoRiskTar: When 1 means that the subject chose the risky options instead
             of the ambiguous option. When 0 he chose the ambiguous option.

- RealSizeAmbNorm: Real target half-size of the ambiguous option (without 
                  occlusion. ) 

- ReacTime: Decision time (in seconds)  as described in the manuscript.
